# Supplementary material for: A Study on Egg Production and Quality According to the Age of Four Italian Chicken Dual-Purpose Purebred Hens Reared Outdoors
Source: Animals (Basel). 2023 Sep 29;13(19):3064. doi: 10.3390/ani13193064 (PMC10571830; doi:10.3390/ani13193064)
Supplement: Supplementary file 1 [file animals-13-03064-s001.zip]

Archive with 1 entries (1 files):
- animals-2536663-supplementary.pdf
